# Supplementary material for: Sex-specific innate immune selection of HIV-1 in utero is associated with increased female susceptibility to infection
Source: Nat Commun. 2020 Apr 14;11:1767. doi: 10.1038/s41467-020-15632-y (PMC7156749; doi:10.1038/s41467-020-15632-y)
Supplement: Supplementary file 4 — Source Data [file 41467_2020_15632_MOESM4_ESM.xlsx]

## Sheet: Fig 1CD
Males	Females	Mothers of Males	Mothers of Females
	0.64		1.04
	0.57		1.01
	0.78		0.67
	0.55		0.65
	0.75		0.9
	0.85		0.89
	0.53		0.9
	0.36		0.56
	0.95		0.51
	0.87		0.92
	0.83		1.02
	0.69		1.04
	0.92		0.71
	0.46		0.86
	0.87		1.11
	0.74		0.61
	0.32		1.19
	0.94		1.22
	0.76		0.96
	0.89		0.91
	0.5		0.55
	0.81		1.39
	0.84		0.94
	0.49		0.66
	1.04		1.01
	0.71		1.23
	1.01		0.99
	0.67		0.93
	0.76		0.91
	0.92		0.94
	0.65		0.5
	0.91		1.12
	0.67		0.88
	0.8		0.9
	0.35		0.74
	0.56		1.01
	1.29		1.04
	0.9		0.93
	0.76		1.06
	0.51		0.69
	0.79		0.69
	0.85		0.88
	0.64		0.94
	0.87		0.9
	0.99		1.15
	0.45		0.54
	0.69		0.74
	0.88		0.96
	0.46		0.806575
	0.995965		0.863003
	0.815526		1.14189
	0.758811		0.792548
	0.563659		0.632963
	1.037		0.802569
	0.621304		0.784555
	0.952567		1.00559
	0.45922		1.00706
	0.566003		0.746529
	0.207656		0.875627
	0.4181		0.5443
	0.6197		0.7682
	0.7418		0.8159
	0.4998		0.7043
0.94		0.91
0		0.79
0.8		0.5
0.94		0.97
0.9		1.39
0.87		0.94
0.98		1.04
0.95		0.98
1.22		0.87
1.02		1.02
0.81		1.02
1.11		0.98
1.21		1.02
1.19		1.09
0.83		0.99
0.74		0.84
1.11		1
0.99		0.88
1.06		1.13
0.65		1.08
0.59		1.03
1.12		0.97
0.89		0.69
0.74		1
0.89		0.86
0.903716		0.932369
1.09975		1.04546
0.955376		0.957632
1.0147		0.902433
0.650965		0.591197
0.540642		0.947627
0.669508		1.05256
0.840306		0.775389
0.850069		1.18142
0.5935		0.623
0.6332		0.6885
0.9828		1.027
0.6043		0.7172

## Sheet: Fig 1E
Males	Females
40.5	40.2
6.1	34.4
35.9	17.5
17.8	30.4
16.8	5.51
72.6	78.5
1.43	34.9
41.9	43.9
18.7	63.8
31.6	74.4
12.9	17.4
11.9	15.3
27.8	25.9
19.5	23.6
3.9	13.7
23.7	25.5
9.8	13.3
16.7	11.4
21.6	23.6

## Sheet: Fig 2AB
Days	Males	Females
-7300	0	1
-7300	1	1
-6648	2	1
-6249	2	2
-6205	3	2
-6100	4	2
-5339	5	2
-5286	6	2
-4443	6	3
-4148	7	3
-3907	8	3
-3650	8	4
-3650	8	5
-3518	8	6
-3505	9	6
-3332	10	6
-2977	10	7
-2725	10	8
-2681	11	8
-2495	12	8
-2428	12	9
-2354	13	9
-2176	14	9
-2155	15	9
-2074	15	10
-2010	15	11
-1881	16	11
-1863	17	11
-1860	18	11
-1855	18	12
-1835	19	12
-1717	20	12
-1668	21	12
-1653	21	13
-1566	21	14
-1552	22	14
-1496	22	15
-1393	22	16
-1385	23	16
-1379	23	17
-1379	23	18
-1214	23	19
-1208	23	20
-1129	23	21
-999	23	22
-966	23	23
-961	23	24
-645	24	25
-630	25	25
-585	25	25
-550	26	25
-482	26	26
-316	26	27
-305	27	27
-275	28	27
-262	28	28
-260	28	29
-249	28	30
-247	29	30
-223	29	31
-215	29	32
-214	30	32
-203	30	33
-197	30	34
-184	30	35
-182	30	36
-182	30	37
-178	31	37
-177	31	38
-176	32	38
-165	32	39
-165	32	40
-162	33	40
-160	33	41
-159	33	42
-154	33	43
-153	33	44
-153	33	45
-152	34	45
-152	34	46
-148	34	47
-147	34	48
-143	34	49
-141	34	50
-138	35	50
-137	35	51
-134	35	52
-131	35	53
-130	36	53
-125	36	54
-123	37	54
-119	38	54
-114	38	55
-114	38	56
-113	38	57
-109	39	57
-107	40	57
-106	40	58
-105	41	58
-103	42	58
-102	43	58
-99	43	59
-98	43	60
-98	43	61
-92	44	61
-90	44	62
-87	45	62
-87	45	63
-85	46	63
-80	47	63
-77	47	64
-76	47	65
-70	47	66
-59	48	66
-55	48	67
-51	49	67
-50	49	68
-48	49	69
-46	49	70
-44	49	71
-39	49	72
-36	49	73
-33	49	74
-32	49	75
-31	50	75
-26	50	75
-25	51	75
-24	52	76
-22	52	77
-21	53	77
-21	54	77
-18	54	78
-18	54	79
-16	54	80
-13	54	81
-13	54	82
-13	55	82
-12	56	82
-12	56	83
-10	56	84
-8	57	84
-8	57	84
-5	58	85
-4	58	86
-3	58	87
-2	58	88
-1	58	89
-1	58	90
-1	59	90
-1	59	91
0	59	92
0	59	92
0	60	93
0	60	94
0	60	95
0	60	96
0	60	97
0	60	98
0	61	98
0	62	98
0	62	99
0	62	100
0	62	101
0	62	102
0	62	103
0	63	103
0	63	103
0	64	104
0	64	104
0	65	105
0	65	106
0	65	107
0	65	108
0	66	108
0	66	109
0	66	110
0	66	111

## Sheet: Fig 2CD
DR d1 (m)	GFP d10 (m)	CCR5 d10 (m)	DR d1 (f)	GFP f d10 (f)	CCR5 d10 (f)
1.37	12.9	38.94	2.29	17.4	42.15
1.15	40.5	52.7	1.82	40.2	48.1
2.11	6.1	12.3	2.38	34.4	33.6
1.33	35.9	32.6	1.87	17.5	15.9
0.86	17.8	22.5	1.49	30.4	36.4
0.94	16.8	21.8	0.64	5.51	12.3
2.16	72.6	65.3	1.45	78.5	77
0.26	1.43	5.2	1.98	34.9	37.4
0.56	41.9	60.5	3.14	43.9	59.2
1.64	18.7	19.2	1.63	63.8	65
0.87	31.6	31.3	3.42	74.4	71.5
1.43	11.9	40.5	2.12	15.3	40.9
0.85	27.8	19.7	0.92	25.9	15.9
1.77	19.5	18.5	2.32	23.6	18.5
1.94	3.9	33.4	1.56	13.7	36.9
1.55	23.7	20.1	2.24	25.5	22.4
0.98	9.8	32.5	1.59	13.3	12.8
2.98	16.7	40.5	2.05	11.4	44.3
1.56	21.6	28.6	1.84	23.6	37.4

## Sheet: Fig 2E
	12 female subjects												10 male subjects
IFNa	Female	Female	Female	Female	Female	Female	Female	Female	Female	Female	Female	Female	Male	Male	Male	Male	Male	Male	Male	Male	Male	Male
0.0001	100	100	100	100	100	100	100	100	100	100	100	100	100	100	100	100	100	100	100	100	100	100
0.001	89.6	88.7	100	98	83.4	99.5	91.3	100.9	66.3	99.7	37.8	17.9	71	77	78	45	68	43.2	78.9	34.8	34.8	52.7
0.01	54	88.1	80	59	71.5	91.8	91.6	94.7	47.6	91.4	30.4	0	61	72	71	38	60	33.7	63.8	0	21.9	39.6
0.1	44.6	33.8	33	47	59	59.4	47.1	70.4	28.9	85.3	15.6	0	32	61	56	16	40	18.1	57.3	0.2	11.4	31.3
1	22.4	13.4	0	1	18.8	30.6	6.6	43.4	12.4	60.2	2.1	0	15	48	21	10	18	5.9	50.4	0	6.3	27.5

## Sheet: Fig 2F
MoM	Males	MoF	Females
0.0008	0.0007
0.01	0.0009
0.0002	0.001
0.003	0.0007
0.0002	0.0004
0.00079	0.0006
0.00043	0.00051
0.00026	0.00058
0.0005	0.00038
0.01	0.001
		0.02	0.001
		0.001	0.02
		1	0.01
		0.001	0.005
		0.04	0.004
		0.1	0.03
		0.05	0.02
		0.01	0.05
		0.00051	0.00059
		0.002	0.00075
		0.00089	0.00027
		0.13	0.17

## Sheet: Fig 2G
Subject	MoM	Male	MoM	Male	MoF	Female	MoF	Female
Male/Recent	0.01	0.001
Male/Recent	0.0002	0.001
Male/Recent	0.0005	0.00038
Male/Chronic			0.00043	0.00051
Male/Chronic			0.00026	0.00058
Male/Chronic			0.01	0.0009
Male/Chronic			0.003	0.0007
Male/Chronic			0.0008	0.0007
Male/Chronic			0.0002	0.0004
Female/Recent					0.1	0.03
Female/Recent					0.001	0.02
Female/Recent					0.001	0.005
Female/Recent					0.04	0.004
Female/Recent					0.002	0.00075
Female/Recent					0.02	0.001
Female/Chronic							0.13	0.17
Female/Chronic							0.05	0.02
Female/Chronic							0.01	0.05
Female/Chronic							1	0.01
Female/Chronic							0.00051	0.00059

## Sheet: Fig 3A
Mothers of Males	Males		Mothers of Females	Females
3400	32000		210000	4300000
1100	46000		260000	12000000
230000	18000		75000	2600
4800	40000		130000	580000
2300	2700		6300	4600
20	5400		770000	2900000
18000	47000		100000	830
20	20		3400	45000
550	310		72	170
52000	7700		16000	1500000
20	5300		20	310
20	940		12000	2000
280000	4900		1400	3900
330000	3000		5700	32000
2200	130000		13000	150000
430000	35000		9500	12000
15000	3000		57000	35000
28000	1300000		43000	350000
1100	20		1400	3100
20	8100000		60000	3200000
250000	95000		20	3400
96	300		630	20
22000	35000		6500	69000
1700	130		3400	20000
250	3500		20	470
20	100		4400	260
2200	10000		12000	1500
1300	1500		1200	300
11000	39000		1200	11000
480000	32000		1100000	54000000
180	20		190000	70000
20	20		27000	8500000
8600	4500		2000	32000
1500	100		100	1500
1200	340000		400000	130000
1200	43000		1400000	2600000
210	39000		15000	2700000
20	100		4400	20000
20000	130		27000	1200000
10000	1700		1400	8700
370	20		88000	3400000
180	8000		720	31000
50000	24000		160000	1800000
40000	2300		100000	18000
1400	22000		300000	140000
20	2100		2800	250000
3800	6200		350	100
250000	2900		410000	4200000
180000	440000		21000	350000
170	20		250	2900
39000	140000		950	580
6000	120000		3700	3000
340	1100		110	980
1400	2400		23000	1500000
16000	970		89000	10000
420	2800		13000	3200
120000	5000		12000	220000
20	840		8800	13000
980	390		190000	420000
460	48000		13000	760000
2000	35000		3800	5700
2200	34000		21000	63000
1700	5200		490	20
			2200	4600
			20	12000
			180	1300
			330000	140000
			20	20
			1000	2500
			79000	4900
			460000	28000
			5200	36000
			850	9700
			20	20
			34000	13000
			2800	2600
			12000	20
			43	2300
			20	100
			91	15000
			9600	26000
			110000	170000
			930	6000
			260	170
			41000	4100
			1100	3500
			3400	15000
			480	100
			2300	18000
			160000	31000
			2900	2000000
			20	480
			2100	540
			29000	3400
			250000	120000
			3000	29000
			20	20
			1100000	74000
			210	300
			3700	4400
			720000	320000
			440000	2200000
			940	90000
			3700	42000
			2800	440
			5200	38000
			2000000	580000
			20	21000
			55	500
			2500	1100
			110	20
			220000	850000
			120000	35000
			57	520

## Sheet: Fig 3B
Male	Female
422	65024
1	28100
629	681
381	661
323	617
839	2329
304	1061
200	92
25	9721
2713	2347
308	441
192	423
3706	156
601	84
201	58
1	2711
22	2380
43	126
1000	2220
373	9695
296	250
	6331
	1105
	34510
	9293
	11077
	7568
	171
	237
	923
	90
	114
	530
	213
	3997
	1
	1
	376
	51
	169
	271
	41
	1655
	678
	2269
	199
	10
	867

## Sheet: Fig 3C
Months to VL<20	Males	Females		1: Achieved VL<20
6		1		0: Did not achieve VL<20
3		1
1		1
1		1
4		0
1		1
2		1
1		1
27	1
1	1
1		1
2		1
1	1
5		1
18	0
6		1
2		1
21	1
2		1
3	1
1		1
15		0
1		0
2		1
4		1
0.03		1
1	1
2		1
0.3	1
4		1
1	1
2		1
1		1
1	0
2		1
18		1
5	1
3	1
5.5		1
1		1
4		1
1	1
6		0
5		1
9		1
1		0
3		1
5		1
6		1
2		0
2		1
5		1
21	0
9	1
5		1
0.3		1
6	1
21	1
2		1
1		1
5		1
0.2	1
6		1
6	1
12		0
2		1
1	0
3	0
3		1
1		0
12		1
2	1
3	1
3		1
18		0
0.3		1
2		1
4		1
1	1
2	1
9		0
15		0
0.1		1
1		1
4		1
0.03	1
1		1
2	1
2	1
15		0
2		1
1	0
3	1
0.5		1
0.67	1
4.3		1
12		1
0.03		1
0.5	1
6		1
1	0
0.43		1
4	1
15		0
0.5	1
3		1
2		1
6	0
4	1
1		1
9		1
1		1
4	1
2		1
0.75		1
0.5	1
1	1
1		1
2	1
0.05	1
12	0
2		1
12	0
2	1
1		1
2	1
2		1
4		1
2		1
3		1
4	1
2	1
0.75		1
3	1
3		1
8	0
2		1
2		1
0.2	1
6		0
5		1
5	1
3		1
3	1
1		0
2		1
1		0
3	1
3		0
3	1
2	1
3	0
2		0
2.98		1
1	0
1		0

[truncated: 7 more sheets: Fig 3D, Fig 3E, Fig 3F, Fig 3IJKL, SFig 1, SFig 2, SFig 3B]
